# Supplementary material for: Staphylococcal Cassette Chromosome mec (SCCmec) Natural Excision Frequencies and Its Contributing Factors in Variant SCCmec Type Prototypic Strains
Source: Antibiotics (Basel). 2026 May 30;15(6):555. doi: 10.3390/antibiotics15060555 (PMC13296057; doi:10.3390/antibiotics15060555)
Supplement: Supplementary file 1 [file antibiotics-15-00555-s001.zip]

Archive with 1 entries (1 files):
- antibiotics-4324828-supplementary.pdf
